# Supplementary material for: Lymantria Dispar Iflavirus 1 RNA Comprises a Large Proportion of RNA in Adult L. dispar Moths
Source: Insects. 2023 May 15;14(5):466. doi: 10.3390/insects14050466 (PMC10231084; doi:10.3390/insects14050466)
Supplement: Supplementary file 1 [file insects-14-00466-s001.zip]

Archive with 4 entries (4 files):
- Figure S2.pdf
- Figure_S1.html
- Tables_S1_S2_S3.xlsx
- Table S4 revised.xlsx
