# Supplementary material for: Lymantria Dispar Iflavirus 1 RNA Comprises a Large Proportion of RNA in Adult L. dispar Moths
Source: Insects. 2023 May 15;14(5):466. doi: 10.3390/insects14050466 (PMC10231084; doi:10.3390/insects14050466)
Supplement: Supplementary file 1 [file insects-14-00466-s001.zip › Tables_S1_S2_S3.xlsx]

## Sheet: Table_S1__syn (470 total)
position	MT753155.1	MN938851.1	LdIV1_JGS	LdIV1_ZY	LdIV1_NJ	LdIV1_CT	KJ629170.1		Table S1: Polyprotein synonymous substitutions
4	F	F	F	F	F	F	F
	TTT	TTT	TTT	TTT	TTT	TTC	TTY
5	N	N	N	N	N	N	N
	AAC	AAC	AAC	AAC	AAC	AAT	AAC
14	S	S	S	S	S	S	S
	AGC	AGC	AGT	AGT	AGT	AGT	AGT
16	L	L	L	L	L	L	L
	TTG	TTG	TTA	TTA	TTA	TTA	TTA
17	I	I	I	I	I	I	I
	ATA	ATA	ATT	ATT	ATT	ATT	ATT
18	S	S	S	S	S	S	S
	TCG	TCG	TCA	TCA	TCA	TCA	TCA
20	E	E	E	E	E	E	E
	GAA	GAA	GAG	GAG	GAG	GAG	GAG
22	D	D	D	D	D	D	D
	GAC	GAC	GAT	GAT	GAT	GAT	GAT
23	Y	Y	Y	Y	Y	Y	Y
	TAT	TAT	TAC	TAC	TAC	TAC	TAC
34	G	G	G	G	G	G	G
	GGA	GGA	GGC	GGC	GGA	GGA	GGA
44	L	L	L	L	L	L	L
	CTG	CTG	CTA	CTA	CTA	CTG	CTG
47	S	S	S	S	S	S	S
	TCT	TCT	TCT	TCT	TCT	TCT	TCM
49	D	D	D	D	D	D	D
	GAT	GAT	GAC	GAC	GAT	GAC	GAC
54	E	E	E	E	E	E	E
	GAG	GAG	GAA	GAA	GAA	GAA	GAA
67	R	R	R	R	R	R	R
	CGC	CGC	CGT	CGT	CGT	CGT	CGT
68	R	R	R	R	R	R	R
	CGT	CGT	CGT	CGT	CGT	CGT	CGC
77	T	T	T	T	T	T	T
	ACG	ACG	ACG	ACG	ACG	ACG	ACA
89	T	T	T	T	T	T	T
	ACA	ACA	ACG	ACG	ACG	ACG	ACG
92	T	T	T	T	T	T	T
	ACC	ACC	ACT	ACT	ACT	ACT	ACC
98	L	L	L	L	L	L	L
	TTA	TTA	TTG	TTG	TTG	TTG	TTG
100	L	L	L	L	L	L	L
	TTG	TTG	TTA	TTA	CTG	CTG	TTG
122	S	S	S	S	S	S	S
	TCG	TCG	TCG	TCG	TCA	TCA	TCA
124	F	F	F	F	F	F	F
	TTT	TTT	TTC	TTC	TTT	TTT	TTT
125	V	V	V	V	V	V	V
	GTG	GTG	GTG	GTG	GTG	GTG	GTT
126	P	P	P	P	P	P	P
	CCG	CCG	CCG	CCG	CCG	CCG	CCR
129	K	K	K	K	K	K	K
	AAG	AAG	AAG	AAG	AAG	AAG	AAA
131	S	S	S	S	S	S	S
	AGC	AGC	AGC	AGC	AGT	AGT	AGT
135	E	E	E	E	E	E	E
	GAA	GAA	GAA	GAA	GAG	GAG	GAG
151	F	F	F	F	F	F	F
	TTT	TTT	TTT	TTT	TTC	TTC	TTC
152	S	S	S	S	S	S	S
	TCG	TCG	TCT	TCT	TCT	TCT	TCA
165	S	S	S	S	S	S	S
	TCC	TCC	TCT	TCT	TCT	TCT	TCT
170	V	V	V	V	V	V	V
	GTA	GTA	GTT	GTT	GTT	GTT	GTT
180	E	E	E	E	E	E	E
	GAG	GAG	GAA	GAA	GAA	GAA	GAA
187	N	N	N	N	N	N	N
	AAT	AAT	AAC	AAC	AAC	AAC	AAT
204	V	V	V	V	V	V	V
	GTG	GTG	GTT	GTT	GTT	GTT	GTT
205	S	S	S	S	S	S	S
	TCG	TCG	TCA	TCA	TCA	TCA	TCG
206	L	L	L	L	L	L	L
	TTG	TTG	TTA	TTA	TTA	TTA	TTA
211	R	R	R	R	R	R	R
	CGT	CGT	CGA	CGA	CGA	CGA	CGA
215	I	I	I	I	I	I	I
	ATT	ATT	ATT	ATT	ATT	ATT	ATC
216	F	F	F	F	F	F	F
	TTC	TTC	TTT	TTT	TTT	TTT	TTT
226	E	E	E	E	E	E	E
	GAA	GAA	GAG	GAG	GAG	GAG	GAG
233	Q	Q	Q	Q	Q	Q	Q
	CAG	CAG	CAG	CAG	CAG	CAG	CAA
238	A	A	A	A	A	A	A
	GCA	GCA	GCG	GCG	GCG	GCG	GCG
239	A	A	A	A	A	A	A
	GCG	GCG	GCA	GCA	GCA	GCA	GCA
240	P	P	P	P	P	P	P
	CCC	CCC	CCA	CCA	CCA	CCA	CCA
246	D	D	D	D	D	D	D
	GAC	GAC	GAT	GAT	GAT	GAT	GAT
253	Q	Q	Q	Q	Q	Q	Q
	CAG	CAG	CAA	CAA	CAA	CAA	CAA
254	D	D	D	D	D	D	D
	GAT	GAT	GAT	GAT	GAC	GAT	GAC
258	P	P	P	P	P	P	P
	CCT	CCT	CCA	CCA	CCA	CCA	CCA
264	C	C	C	C	C	C	C
	TGT	TGT	TGC	TGC	TGC	TGC	TGC
265	P	P	P	P	P	P	P
	CCT	CCT	CCC	CCC	CCC	CCC	CCC
268	V	V	V	V	V	V	V
	GTA	GTA	GTA	GTA	GTA	GTG	GTA
273	Y	Y	Y	Y	Y	Y	Y
	TAT	TAT	TAT	TAT	TAT	TAT	TAC
276	R	R	R	R	R	R	R
	AGA	AGA	AGA	AGA	AGA	CGA	AGA
280	E	E	E	E	E	E	E
	GAG	GAG	GAA	GAA	GAA	GAA	GAA
293	V	V	V	V	V	V	V
	GTT	GTT	GTT	GTT	GTT	GTT	GTC
303	H	H	H	H	H	H	H
	CAC	CAC	CAT	CAT	CAT	CAT	CAT
305	A	A	A	A	A	A	A
	GCA	GCA	GCG	GCG	GCG	GCG	GCG
308	V	V	V	V	V	V	V
	GTT	GTT	GTC	GTC	GTC	GTC	GTC
316	T	T	T	T	T	T	T
	ACG	ACG	ACA	ACA	ACA	ACA	ACA
322	A	A	A	A	A	A	A
	GCT	GCT	GCC	GCC	GCC	GCC	GCC
325	N	N	N	N	N	N	N
	AAT	AAT	AAC	AAC	AAC	AAC	AAC
332	V	V	V	V	V	V	V
	GTA	GTA	GTG	GTG	GTG	GTG	GTG
334	S	S	S	S	S	S	S
	TCC	TCC	TCT	TCT	TCT	TCT	TCT
339	Q	Q	Q	Q	Q	Q	Q
	CAA	CAA	CAG	CAG	CAG	CAG	CAG
342	T	T	T	T	T	T	T
	ACG	ACG	ACA	ACA	ACA	ACA	ACA
345	N	N	N	N	N	N	N
	AAC	AAC	AAT	AAT	AAT	AAT	AAC
351	G	G	G	G	G	G	G
	GGT	GGT	GGT	GGT	GGT	GGT	GGY
361	R	R	R	R	R	R	R
	CGC	CGC	CGT	CGT	CGT	CGT	CGT
369	S	S	S	S	S	S	S
	AGC	AGC	AGT	AGT	AGT	AGT	AGT
371	P	P	P	P	P	P	P
	CCC	CCC	CCT	CCT	CCT	CCT	CCT
379	S	S	S	S	S	S	S
	AGT	AGT	AGC	AGC	AGC	AGC	AGC
381	T	T	T	T	T	T	T
	ACA	ACA	ACG	ACG	ACA	ACA	ACA
387	K	K	K	K	K	K	K
	AAA	AAA	AAA	AAA	AAG	AAA	AAG
388	I	I	I	I	I	I	I
	ATT	ATT	ATC	ATC	ATC	ATC	ATC
389	P	P	P	P	P	P	P
	CCG	CCG	CCA	CCA	CCA	CCA	CCA
407	N	N	N	N	N	N	N
	AAC	AAC	AAT	AAT	AAT	AAT	AAT
408	C	C	C	C	C	C	C
	TGT	TGT	TGC	TGC	TGC	TGC	TGC
416	L	L	L	L	L	L	L
	CTG	CTG	TTA	TTA	TTA	TTA	TTA
417	Q	Q	Q	Q	Q	Q	Q
	CAA	CAA	CAA	CAA	CAA	CAA	CAG
419	S	S	S	S	S	S	S
	AGC	AGC	AGT	AGT	AGT	AGT	AGT
441	G	G	G	G	G	G	G
	GGC	GGC	GGT	GGT	GGT	GGT	GGT
448	S	S	S	S	S	S	S
	TCG	TCG	TCA	TCA	TCA	TCA	TCA
452	N	N	N	N	N	N	N
	AAC	AAC	AAT	AAT	AAT	AAT	AAT
453	N	N	N	N	N	N	N
	AAT	AAT	AAC	AAC	AAC	AAC	AAC
457	L	L	L	L	L	L	L
	CTT	CTT	CTC	CTC	CTC	CTC	CTC
460	P	P	P	P	P	P	P
	CCA	CCA	CCC	CCC	CCC	CCC	CCC
469	H	H	H	H	H	H	H
	CAC	CAC	CAT	CAT	CAT	CAT	CAT
472	T	T	T	T	T	T	T
	ACG	ACG	ACA	ACA	ACA	ACA	ACA
477	V	V	V	V	V	V	V
	GTT	GTT	GTC	GTC	GTC	GTC	GTC
482	L	L	L	L	L	L	L
	CTG	CTG	CTT	CTT	CTT	CTT	CTC
485	G	G	G	G	G	G	G
	GGG	GGG	GGA	GGA	GGA	GGA	GGA
486	T	T	T	T	T	T	T
	ACG	ACG	ACA	ACA	ACA	ACA	ACA
487	L	L	L	L	L	L	L
	TTA	TTA	CTG	CTG	CTG	CTG	CTG
491	V	V	V	V	V	V	V
	GTA	GTA	GTG	GTG	GTG	GTG	GTG
494	P	P	P	P	P	P	P
	CCA	CCA	CCG	CCG	CCG	CCG	CCG
501	T	T	T	T	T	T	T
	ACT	ACT	ACA	ACA	ACA	ACA	ACA
504	R	R	R	R	R	R	R
	AGG	AGG	AGA	AGA	AGA	AGA	AGA
508	T	T	T	T	T	T	T
	ACC	ACC	ACT	ACT	ACT	ACT	ACT
512	K	K	K	K	K	K	K
	AAA	AAA	AAG	AAG	AAG	AAG	AAG
518	F	F	F	F	F	F	F
	TTC	TTC	TTT	TTT	TTT	TTT	TTT
528	T	T	T	T	T	T	T
	ACT	ACT	ACC	ACC	ACC	ACC	ACC
550	A	A	A	A	A	A	A
	GCT	GCT	GCC	GCC	GCC	GCC	GCC
552	P	P	P	P	P	P	P
	CCG	CCG	CCA	CCA	CCA	CCA	CCA
566	N	N	N	N	N	N	N
	AAT	AAT	AAC	AAC	AAC	AAC	AAC
576	P	P	P	P	P	P	P
	CCA	CCA	CCT	CCT	CCT	CCT	CCT
577	R	R	R	R	R	R	R
	CGA	CGA	CGG	CGG	CGG	CGG	CGG
581	P	P	P	P	P	P	P
	CCG	CCG	CCA	CCA	CCA	CCA	CCA
582	T	T	T	T	T	T	T
	ACC	ACC	ACT	ACT	ACT	ACT	ACT
583	A	A	A	A	A	A	A
	GCG	GCG	GCA	GCA	GCA	GCA	GCA
602	L	L	L	L	L	L	L
	CTA	CTA	TTG	TTG	TTG	TTG	TTG
603	S	S	S	S	S	S	S
	AGC	AGC	AGT	AGT	AGT	AGT	AGT
604	G	G	G	G	G	G	G
	GGA	GGA	GGG	GGG	GGG	GGG	GGG
607	Q	Q	Q	Q	Q	Q	Q
	CAG	CAG	CAA	CAA	CAA	CAA	CAA
613	V	V	V	V	V	V	V
	GTA	GTA	GTG	GTG	GTG	GTG	GTG
615	L	L	L	L	L	L	L
	TTG	TTG	TTA	TTA	TTA	TTA	TTA
617	E	E	E	E	E	E	E
	GAA	GAA	GAG	GAG	GAG	GAG	GAG
623	L	L	L	L	L	L	L
	TTG	TTG	CTG	CTG	CTG	CTG	CTG
626	K	K	K	K	K	K	K
	AAA	AAA	AAA	AAA	AAA	AAA	AAG
631	D	D	D	D	D	D	D
	GAC	GAC	GAT	GAT	GAT	GAT	GAT
636	S	S	S	S	S	S	S
	TCA	TCA	TCG	TCG	TCG	TCG	TCG
645	L	L	L	L	L	L	L
	CTA	CTA	TTG	TTG	TTG	TTG	TTG
648	F	F	F	F	F	F	F
	TTT	TTT	TTC	TTC	TTC	TTC	TTC
659	L	L	L	L	L	L	L
	TTA	TTA	TTG	TTG	TTG	TTG	TTG
666	G	G	G	G	G	G	G
	GGC	GGC	GGT	GGT	GGT	GGT	GGT
667	T	T	T	T	T	T	T
	ACT	ACT	ACC	ACC	ACC	ACC	ACC
674	Q	Q	Q	Q	Q	Q	Q
	CAA	CAA	CAG	CAG	CAG	CAG	CAG
692	I	I	I	I	I	I	I
	ATT	ATT	ATC	ATC	ATC	ATT	ATC
711	A	A	A	A	A	A	A
	GCT	GCT	GCA	GCA	GCA	GCA	GCA
712	Y	Y	Y	Y	Y	Y	Y
	TAT	TAT	TAC	TAC	TAC	TAC	TAC
715	G	G	G	G	G	G	G
	GGA	GGA	GGG	GGG	GGG	GGG	GGG
716	L	L	L	L	L	L	L
	TTG	TTG	CTG	CTG	CTG	CTG	CTG
718	E	E	E	E	E	E	E
	GAG	GAG	GAA	GAA	GAA	GAA	GAA
720	G	G	G	G	G	G	G
	GGG	GGG	GGT	GGT	GGT	GGT	GGT
722	V	V	V	V	V	V	V
	GTC	GTC	GTT	GTT	GTT	GTT	GTT
723	T	T	T	T	T	T	T
	ACA	ACA	ACG	ACG	ACG	ACG	ACG
727	A	A	A	A	A	A	A
	GCA	GCA	GCG	GCG	GCG	GCG	GCG
729	A	A	A	A	A	A	A
	GCC	GCT	GCT	GCT	GCT	GCT	GCT
739	N	N	N	N	N	N	N
	AAC	AAC	AAT	AAT	AAT	AAT	AAT
743	Y	Y	Y	Y	Y	Y	Y
	TAC	TAC	TAT	TAT	TAT	TAT	TAT
748	P	P	P	P	P	P	P
	CCC	CCC	CCT	CCT	CCT	CCT	CCT
761	A	A	A	A	A	A	A
	GCA	GCA	GCT	GCT	GCT	GCT	GCT
764	S	S	S	S	S	S	S
	TCC	TCC	TCT	TCT	TCT	TCT	TCT
769	V	V	V	V	V	V	V
	GTG	GTG	GTA	GTA	GTA	GTA	GTA
778	F	F	F	F	F	F	F
	TTC	TTC	TTT	TTT	TTT	TTT	TTT
784	V	V	V	V	V	V	V
	GTT	GTT	GTC	GTC	GTC	GTC	GTC
789	V	V	V	V	V	V	V
	GTC	GTC	GTC	GTC	GTT	GTT	GTT
790	A	A	A	A	A	A	A
	GCT	GCT	GCA	GCA	GCA	GCA	GCA
793	I	I	I	I	I	I	I
	ATT	ATT	ATC	ATC	ATC	ATC	ATC
795	I	I	I	I	I	I	I
	ATA	ATA	ATT	ATT	ATT	ATT	ATT
796	L	L	L	L	L	L	L
	TTA	TTA	TTG	TTG	TTG	TTG	TTG
802	G	G	G	G	G	G	G
	GGC	GGT	GGT	GGT	GGT	GGT	GGT
804	D	D	D	D	D	D	D
	GAT	GAT	GAT	GAT	GAT	GAT	GAC
836	S	S	S	S	S	S	S
	TCT	TCT	TCC	TCC	TCC	TCC	TCC
837	T	T	T	T	T	T	T
	ACG	ACG	ACA	ACA	ACA	ACA	ACA
841	F	F	F	F	F	F	F
	TTT	TTT	TTT	TTT	TTT	TTT	TTC
844	G	G	G	G	G	G	G
	GGT	GGT	GGA	GGA	GGA	GGA	GGA
851	L	L	L	L	L	L	L
	TTG	TTG	TTA	TTA	TTA	TTA	TTA
857	H	H	H	H	H	H	H
	CAT	CAT	CAC	CAC	CAC	CAC	CAC
864	V	V	V	V	V	V	V
	GTA	GTA	GTT	GTT	GTT	GTT	GTT
865	G	G	G	G	G	G	G
	GGA	GGA	GGG	GGG	GGG	GGG	GGG
873	D	D	D	D	D	D	D
	GAC	GAC	GAT	GAT	GAT	GAT	GAT
875	P	P	P	P	P	P	P
	CCC	CCC	CCT	CCT	CCT	CCT	CCT
880	L	L	L	L	L	L	L
	CTA	CTA	TTG	TTG	TTG	TTG	TTG
881	S	S	S	S	S	S	S
	TCC	TCC	TCT	TCT	TCT	TCT	TCT
888	N	N	N	N	N	N	N
	AAC	AAC	AAT	AAT	AAT	AAT	AAT
898	S	S	S	S	S	S	S
	TCG	TCG	TCA	TCA	TCA	TCA	TCA
901	H	H	H	H	H	H	H
	CAC	CAC	CAT	CAT	CAT	CAT	CAT
902	Y	Y	Y	Y	Y	Y	Y
	TAT	TAT	TAC	TAC	TAC	TAC	TAC
905	L	L	L	L	L	L	L
	TTG	TTG	TTA	TTA	TTA	TTA	TTA
916	L	L	L	L	L	L	L
	TTG	TTG	TTA	TTA	TTA	TTA	TTA
936	A	A	A	A	A	A	A
	GCT	GCT	GCT	GCT	GCC	GCC	GCC
942	Y	Y	Y	Y	Y	Y	Y
	TAT	TAT	TAT	TAT	TAC	TAC	TAC
958	S	S	S	S	S	S	S
	TCA	TCA	TCG	TCG	TCA	TCA	TCA
960	S	S	S	S	S	S	S
	TCG	TCG	TCG	TCG	TCA	TCA	TCA
962	G	G	G	G	G	G	G
	GGC	GGC	GGT	GGT	GGC	GGC	GGC
963	G	G	G	G	G	G	G
	GGT	GGT	GGT	GGT	GGC	GGC	GGC
964	F	F	F	F	F	F	F
	TTT	TTC	TTT	TTT	TTC	TTC	TTC
966	F	F	F	F	F	F	F
	TTC	TTC	TTT	TTT	TTC	TTC	TTC
968	P	P	P	P	P	P	P
	CCT	CCT	CCT	CCT	CCC	CCC	CCC
971	Y	Y	Y	Y	Y	Y	Y
	TAC	TAC	TAC	TAC	TAT	TAT	TAT
974	T	T	T	T	T	T	T
	ACA	ACA	ACA	ACA	ACG	ACG	ACG
981	G	G	G	G	G	G	G
	GGA	GGA	GGG	GGG	GGG	GGG	GGG
986	F	F	F	F	F	F	F
	TTC	TTC	TTT	TTT	TTT	TTT	TTT
991	V	V	V	V	V	V	V
	GTT	GTT	GTT	GTT	GTG	GTG	GTG
992	S	S	S	S	S	S	S
	TCG	TCG	TCG	TCG	TCA	TCA	TCA
994	T	T	T	T	T	T	T
	ACA	ACA	ACT	ACT	ACC	ACC	ACC
999	E	E	E	E	E	E	E
	GAA	GAA	GAA	GAA	GAG	GAG	GAG
1001	Q	Q	Q	Q	Q	Q	Q
	CAG	CAG	CAA	CAA	CAA	CAA	CAA
1002	G	G	G	G	G	G	G
	GGA	GGA	GGG	GGG	GGA	GGA	GGA
1003	N	N	N	N	N	N	N
	AAT	AAT	AAT	AAT	AAC	AAC	AAC
1005	E	E	E	E	E	E	E
	GAG	GAG	GAA	GAA	GAG	GAG	GAG
1008	L	L	L	L	L	L	L
	TTA	TTA	TTA	TTA	CTA	CTA	CTA
1014	T	T	T	T	T	T	T
	ACG	ACG	ACA	ACA	ACA	ACA	ACA
1015	Q	Q	Q	Q	Q	Q	Q
	CAG	CAG	CAA	CAA	CAA	CAA	CAA
1020	T	T	T	T	T	T	T
	ACT	ACT	ACT	ACT	ACA	ACA	ACA
1021	G	G	G	G	G	G	G
	GGC	GGC	GGC	GGC	GGT	GGT	GGT
1023	G	G	G	G	G	G	G
	GGT	GGT	GGC	GGC	GGT	GGT	GGC
1045	G	G	G	G	G	G	G
	GGC	GGC	GGA	GGA	GGC	GGC	GGC
1050	P	P	P	P	P	P	P
	CCA	CCA	CCA	CCA	CCG	CCG	CCG
1060	A	A	A	A	A	A	A
	GCA	GCA	GCA	GCA	GCG	GCG	GCG
1068	L	L	L	L	L	L	L
	CTC	CTC	CTC	CTC	CTT	CTT	CTT
1070	Q	Q	Q	Q	Q	Q	Q
	CAA	CAA	CAG	CAG	CAG	CAG	CAG
1075	A	A	A	A	A	A	A
	GCC	GCC	GCA	GCA	GCT	GCT	GCT
1081	S	S	S	S	S	S	S
	TCC	TCC	TCC	TCC	TCT	TCT	TCT
1084	Q	Q	Q	Q	Q	Q	Q
	CAG	CAG	CAG	CAG	CAG	CAG	CAA
1104	Y	Y	Y	Y	Y	Y	Y
	TAT	TAT	TAT	TAT	TAC	TAC	TAC
1111	R	R	R	R	R	R	R
	CGT	CGT	CGT	CGT	CGT	CGT	CGC
1117	A	A	A	A	A	A	A
	GCA	GCA	GCG	GCG	GCA	GCA	GCA
1120	L	L	L	L	L	L	L
	TTA	TTA	TTA	TTA	CTA	CTA	TTA
1129	D	D	D	D	D	D	D
	GAT	GAT	GAT	GAT	GAT	GAT	GAC
1136	V	V	V	V	V	V	V
	GTT	GTC	GTT	GTT	GTT	GTT	GTT
1141	T	T	T	T	T	T	T
	ACT	ACT	ACT	ACT	ACT	ACC	ACT
1142	Q	Q	Q	Q	Q	Q	Q
	CAA	CAA	CAG	CAG	CAA	CAA	CAA
1143	V	V	V	V	V	V	V
	GTA	GTA	GTA	GTA	GTG	GTG	GTG
1146	A	A	A	A	A	A	A
	GCA	GCA	GCT	GCT	GCA	GCA	GCA
1152	H	H	H	H	H	H	H
	CAT	CAT	CAC	CAC	CAT	CAT	CAT
1156	V	V	V	V	V	V	V
	GTT	GTT	GTT	GTT	GTT	GTT	GTC
1162	S	S	S	S	S	S	S
	AGC	AGC	AGC	AGC	AGT	AGT	AGT
1163	V	V	V	V	V	V	V
	GTC	GTC	GTT	GTT	GTC	GTC	GTC
1172	P	P	P	P	P	P	P
	CCG	CCG	CCC	CCC	CCG	CCG	CCG
1177	A	A	A	A	A	A	A
	GCC	GCC	GCT	GCT	GCC	GCC	GCC
1181	L	L	L	L	L	L	L
	CTA	CTA	CTT	CTT	CTG	CTG	CTG
1182	L	L	L	L	L	L	L
	TTG	TTG	TTG	TTG	TTA	TTA	TTA
1185	P	P	P	P	P	P	P
	CCT	CCT	CCT	CCT	CCC	CCC	CCC
1187	I	I	I	I	I	I	I
	ATC	ATC	ATC	ATC	ATT	ATT	ATT
1189	V	V	V	V	V	V	V
	GTG	GTG	GTA	GTA	GTA	GTA	GTA
1191	G	G	G	G	G	G	G
	GGA	GGA	GGT	GGT	GGT	GGT	GGT
1192	P	P	P	P	P	P	P
	CCC	CCC	CCT	CCT	CCC	CCC	CCC
1197	S	S	S	S	S	S	S
	TCA	TCA	TCG	TCG	TCG	TCG	TCG
1204	E	E	E	E	E	E	E
	GAA	GAA	GAA	GAA	GAG	GAG	GAG
1205	L	L	L	L	L	L	L
	TTG	TTG	TTG	TTG	CTG	TTG	CTG
1206	S	S	S	S	S	S	S
	AGC	AGC	AGC	AGC	AGC	AGT	AGC
1209	F	F	F	F	F	F	F
	TTC	TTC	TTT	TTT	TTT	TTT	TTT
1211	G	G	G	G	G	G	G
	GGC	GGC	GGT	GGT	GGC	GGC	GGC
1224	Y	Y	Y	Y	Y	Y	Y
	TAC	TAC	TAT	TAT	TAT	TAT	TAT
1225	S	S	S	S	S	S	S
	AGT	AGT	AGT	AGT	AGC	AGC	AGC
1231	R	R	R	R	R	R	R
	CGG	CGG	CGG	CGG	CGA	CGA	CGA
1232	F	F	F	F	F	F	F
	TTC	TTC	TTT	TTT	TTT	TTT	TTT
1233	S	S	S	S	S	S	S
	TCG	TCG	TCA	TCA	TCA	TCA	TCA
1234	T	T	T	T	T	T	T
	ACA	ACA	ACG	ACG	ACA	ACA	ACA
1235	Y	Y	Y	Y	Y	Y	Y
	TAT	TAT	TAC	TAC	TAT	TAT	TAT
1240	P	P	P	P	P	P	P
	CCC	CCC	CCC	CCC	CCT	CCT	CCT
1245	D	D	D	D	D	D	D
	GAT	GAT	GAC	GAC	GAT	GAT	GAT
1252	G	G	G	G	G	G	G
	GGT	GGT	GGT	GGT	GGT	GGT	GGC
1257	F	F	F	F	F	F	F
	TTC	TTC	TTT	TTT	TTT	TTT	TTT
1258	K	K	K	K	K	K	K
	AAG	AAG	AAA	AAA	AAA	AAA	AAA
1261	P	P	P	P	P	P	P
	CCT	CCT	CCC	CCC	CCT	CCT	CCT
1270	E	E	E	E	E	E	E
	GAG	GAG	GAA	GAA	GAG	GAA	GAG
1274	E	E	E	E	E	E	E
	GAA	GAA	GAG	GAG	GAG	GAG	GAG
1279	Q	Q	Q	Q	Q	Q	Q
	CAG	CAG	CAA	CAA	CAA	CAA	CAA
1285	D	D	D	D	D	D	D
	GAC	GAC	GAT	GAT	GAT	GAT	GAT
1290	S	S	S	S	S	S	S
	TCA	TCA	TCT	TCT	TCA	TCA	TCA
1298	V	V	V	V	V	V	V
	GTA	GTA	GTA	GTA	GTG	GTG	GTG
1325	S	S	S	S	S	S	S
	TCT	TCT	TCT	TCT	TCT	TCT	TCY
1326	V	V	V	V	V	V	V
	GTT	GTC	GTT	GTT	GTT	GTT	GTT
1329	P	P	P	P	P	P	P
	CCC	CCC	CCT	CCT	CCC	CCC	CCC
1336	I	I	I	I	I	I	I
	ATT	ATT	ATC	ATC	ATT	ATT	ATT
1338	V	V	V	V	V	V	V
	GTG	GTG	GTA	GTA	GTA	GTA	GTA
1339	V	V	V	V	V	V	V
	GTC	GTC	GTT	GTT	GTC	GTC	GTC
1340	S	S	S	S	S	S	S
	TCC	TCC	TCA	TCA	TCA	TCA	TCA
1353	Y	Y	Y	Y	Y	Y	Y
	TAT	TAT	TAC	TAC	TAT	TAT	TAT
1355	I	I	I	I	I	I	I
	ATC	ATC	ATT	ATT	ATT	ATT	ATT
1360	V	V	V	V	V	V	V
	GTA	GTA	GTG	GTG	GTG	GTG	GTG
1384	V	V	V	V	V	V	V
	GTC	GTC	GTC	GTC	GTC	GTC	GTT
1389	L	L	L	L	L	L	L
	TTG	TTG	TTA	TTA	TTA	TTA	TTA
1393	T	T	T	T	T	T	T
	ACA	ACA	ACT	ACT	ACG	ACG	ACG
1396	D	D	D	D	D	D	D
	GAT	GAT	GAT	GAT	GAC	GAC	GAC
1397	N	N	N	N	N	N	N
	AAC	AAC	AAC	AAC	AAC	AAC	AAY
1400	N	N	N	N	N	N	N
	AAC	AAC	AAT	AAT	AAC	AAC	AAC
1426	S	S	S	S	S	S	S
	TCG	TCG	TCA	TCA	TCG	TCG	TCG
1442	V	V	V	V	V	V	V
	GTC	GTC	GTT	GTT	GTT	GTC	GTT
1447	F	F	F	F	F	F	F
	TTC	TTC	TTT	TTT	TTC	TTC	TTC
1453	V	V	V	V	V	V	V
	GTG	GTG	GTG	GTG	GTA	GTA	GTA
1462	V	V	V	V	V	V	V
	GTG	GTG	GTG	GTG	GTG	GTG	GTK
1465	L	L	L	L	L	L	L
	TTG	TTG	TTA	TTA	TTA	TTA	TTA
1467	P	P	P	P	P	P	P
	CCT	CCT	CCC	CCC	CCC	CCC	CCT
1486	A	A	A	A	A	A	A
	GCA	GCA	GCA	GCA	GCA	GCA	GCT
1490	L	L	L	L	L	L	L
	CTT	CTT	CTT	CTT	CTT	CTT	CTC
1513	D	D	D	D	D	D	D
	GAT	GAT	GAC	GAC	GAC	GAC	GAC
1525	S	S	S	S	S	S	S
	TCT	TCT	TCA	TCA	TCA	TCA	TCA
1526	L	L	L	L	L	L	L
	TTA	TTA	TTA	TTA	TTG	TTA	TTA
1547	L	L	L	L	L	L	L
	TTA	TTA	TTG	TTG	TTG	TTG	TTG
1559	H	H	H	H	H	H	H
	CAT	CAT	CAC	CAC	CAC	CAC	CAC
1565	F	F	F	F	F	F	F
	TTC	TTC	TTT	TTT	TTT	TTT	TTT
1566	V	V	V	V	V	V	V
	GTC	GTC	GTC	GTC	GTT	GTC	GTC
1567	I	I	I	I	I	I	I
	ATT	ATT	ATC	ATC	ATC	ATC	ATC
1587	E	E	E	E	E	E	E
	GAA	GAA	GAA	GAA	GAA	GAA	GAG
1591	D	D	D	D	D	D	D
	GAT	GAT	GAC	GAC	GAT	GAT	GAT
1600	L	L	L	L	L	L	L
	TTA	TTA	CTA	CTA	CTA	CTA	CTA
1603	V	V	V	V	V	V	V
	GTT	GTT	GTC	GTC	GTT	GTT	GTT
1604	L	L	L	L	L	L	L
	TTG	TTG	TTG	TTG	TTA	TTA	TTA
1612	D	D	D	D	D	D	D
	GAC	GAC	GAT	GAT	GAT	GAT	GAT
1616	R	R	R	R	R	R	R
	CGC	CGC	CGT	CGT	CGC	CGC	CGC
1639	A	A	A	A	A	A	A
	GCA	GCA	GCA	GCA	GCG	GCG	GCG
1646	S	S	S	S	S	S	S
	TCA	TCA	TCA	TCA	TCT	TCT	TCT
1649	V	V	V	V	V	V	V
	GTT	GTT	GTT	GTT	GTT	GTT	GTA
1666	P	P	P	P	P	P	P
	CCA	CCA	CCA	CCA	CCG	CCG	CCG
1675	V	V	V	V	V	V	V
	GTT	GTT	GTT	GTT	GTC	GTC	GTC
1684	L	L	L	L	L	L	L
	TTG	TTG	TTG	TTG	TTA	TTA	TTA
1697	K	K	K	K	K	K	K
	AAG	AAG	AAA	AAA	AAA	AAA	AAA
1700	L	L	L	L	L	L	L
	TTA	TTG	TTG	TTG	TTG	TTG	TTG
1701	D	D	D	D	D	D	D
	GAC	GAC	GAT	GAT	GAC	GAC	GAC
1708	G	G	G	G	G	G	G
	GGA	GGA	GGT	GGT	GGA	GGA	GGA
1718	V	V	V	V	V	V	V
	GTG	GTG	GTG	GTG	GTT	GTT	GTT
1754	E	E	E	E	E	E	E
	GAG	GAG	GAA	GAA	GAG	GAG	GAG
1758	L	L	L	L	L	L	L
	TTG	TTG	TTG	TTG	TTG	TTA	TTG
1760	Y	Y	Y	Y	Y	Y	Y
	TAC	TAC	TAC	TAC	TAT	TAT	TAT
1761	D	D	D	D	D	D	D
	GAC	GAC	GAT	GAT	GAT	GAT	GAT
1767	L	L	L	L	L	L	L
	TTA	TTA	CTA	CTA	TTA	TTA	TTA
1774	N	N	N	N	N	N	N
	AAC	AAC	AAT	AAT	AAC	AAC	AAC
1782	F	F	F	F	F	F	F
	TTT	TTT	TTT	TTT	TTT	TTT	TTC
1789	C	C	C	C	C	C	C
	TGT	TGT	TGT	TGT	TGC	TGC	TGC
1794	S	S	S	S	S	S	S
	AGC	AGC	AGC	AGC	AGT	AGT	AGT
1807	E	E	E	E	E	E	E
	GAA	GAA	GAG	GAG	GAA	GAA	GAA
1824	V	V	V	V	V	V	V
	GTT	GTT	GTA	GTA	GTT	GTT	GTT
1838	E	E	E	E	E	E	E
	GAG	GAG	GAA	GAA	GAA	GAA	GAG
1841	S	S	S	S	S	S	S
	TCC	TCC	TCT	TCT	TCC	TCC	TCC
1847	C	C	C	C	C	C	C
	TGC	TGC	TGT	TGT	TGT	TGT	TGT
1851	V	V	V	V	V	V	V
	GTT	GTT	GTT	GTT	GTA	GTA	GTA
1853	K	K	K	K	K	K	K
	AAA	AAA	AAG	AAG	AAA	AAA	AAA
1854	K	K	K	K	K	K	K
	AAG	AAG	AAA	AAA	AAG	AAG	AAG
1856	Y	Y	Y	Y	Y	Y	Y
	TAC	TAC	TAT	TAT	TAT	TAT	TAT
1858	S	S	S	S	S	S	S
	TCA	TCA	TCA	TCA	TCG	TCG	TCG
1861	P	P	P	P	P	P	P
	CCA	CCA	CCG	CCG	CCG	CCG	CCG
1865	K	K	K	K	K	K	K
	AAG	AAG	AAG	AAG	AAA	AAA	AAA
1869	L	L	L	L	L	L	L
	CTC	CTC	CTC	CTC	CTT	CTT	CTT
1877	V	V	V	V	V	V	V
	GTG	GTG	GTA	GTA	GTG	GTG	GTG
1879	L	L	L	L	L	L	L
	CTC	CTC	CTT	CTT	CTT	CTT	CTT
1885	S	S	S	S	S	S	S
	TCG	TCG	TCG	TCG	TCT	TCT	TCT
1891	E	E	E	E	E	E	E
	GAG	GAG	GAA	GAA	GAG	GAG	GAG
1906	S	S	S	S	S	S	S
	TCA	TCA	TCG	TCG	TCG	TCG	TCG
1916	V	V	V	V	V	V	V
	GTT	GTT	GTA	GTA	GTT	GTT	GTT
1933	E	E	E	E	E	E	E
	GAA	GAA	GAA	GAA	GAA	GAA	GAG
1950	F	F	F	F	F	F	F
	TTT	TTT	TTT	TTT	TTC	TTC	TTC
1952	H	H	H	H	H	H	H
	CAC	CAT	CAT	CAT	CAT	CAT	CAT
1969	L	L	L	L	L	L	L
	TTA	TTA	TTA	TTA	TTA	CTA	TTA
1977	V	V	V	V	V	V	V
	GTT	GTT	GTC	GTC	GTT	GTT	GTT
1982	K	K	K	K	K	K	K
	AAG	AAG	AAA	AAA	AAG	AAG	AAG
1991	S	S	S	S	S	S	S
	AGT	AGT	AGT	AGT	AGC	AGC	AGC
1998	R	R	R	R	R	R	R
	CGG	CGG	CGG	CGG	CGA	CGA	CGA
2002	Y	Y	Y	Y	Y	Y	Y
	TAC	TAC	TAT	TAT	TAT	TAT	TAT
2008	L	L	L	L	L	L	L
	CTT	CTT	TTG	TTG	TTG	TTG	TTG
2011	S	S	S	S	S	S	S
	TCC	TCC	TCC	TCC	TCT	TCT	TCT
2044	G	G	G	G	G	G	G
	GGC	GGC	GGT	GGT	GGT	GGT	GGT
2046	P	P	P	P	P	P	P
	CCT	CCT	CCC	CCC	CCC	CCC	CCC
2049	I	I	I	I	I	I	I
	ATC	ATC	ATT	ATT	ATT	ATT	ATT
2052	F	F	F	F	F	F	F
	TTC	TTC	TTT	TTT	TTT	TTT	TTT
2056	G	G	G	G	G	G	G
	GGG	GGG	GGA	GGA	GGA	GGA	GGA
2061	L	L	L	L	L	L	L
	TTA	TTA	TTG	TTG	TTG	TTG	TTG
2062	L	L	L	L	L	L	L
	CTA	CTA	TTA	TTA	TTA	TTA	TTA
2070	V	V	V	V	V	V	V
	GTC	GTC	GTT	GTT	GTT	GTT	GTT
2075	K	K	K	K	K	K	K
	AAA	AAA	AAA	AAA	AAA	AAA	AAG
2096	K	K	K	K	K	K	K
	AAG	AAG	AAA	AAA	AAA	AAA	AAA
2101	S	S	S	S	S	S	S
	AGC	AGT	AGT	AGT	AGT	AGT	AGT
2137	F	F	F	F	F	F	F
	TTT	TTT	TTT	TTT	TTT	TTT	TTC
2148	T	T	T	T	T	T	T
	ACC	ACC	ACC	ACC	ACT	ACT	ACT
2162	Q	Q	Q	Q	Q	Q	Q
	CAA	CAA	CAG	CAG	CAG	CAG	CAG
2175	A	A	A	A	A	A	A
	GCC	GCC	GCG	GCG	GCG	GCG	GCG
2177	T	T	T	T	T	T	T
	ACT	ACT	ACC	ACC	ACC	ACC	ACC
2179	K	K	K	K	K	K	K
	AAA	AAA	AAG	AAG	AAG	AAG	AAG
2182	G	G	G	G	G	G	G
	GGT	GGT	GGC	GGC	GGC	GGT	GGT
2184	T	T	T	T	T	T	T
	ACA	ACA	ACA	ACA	ACA	ACA	ACG
2187	H	H	H	H	H	H	H
	CAC	CAC	CAT	CAT	CAT	CAT	CAT
2194	N	N	N	N	N	N	N
	AAC	AAC	AAT	AAT	AAT	AAT	AAT
2196	Y	Y	Y	Y	Y	Y	Y
	TAT	TAT	TAT	TAT	TAC	TAT	TAT
2197	E	E	E	E	E	E	E
	GAA	GAA	GAG	GAG	GAG	GAG	GAG
2199	G	G	G	G	G	G	G
	GGG	GGG	GGA	GGA	GGA	GGA	GGA
2200	K	K	K	K	K	K	K
	AAA	AAA	AAG	AAG	AAG	AAG	AAG
2206	A	A	A	A	A	A	A
	GCA	GCA	GCG	GCG	GCG	GCG	GCG
2209	A	A	A	A	A	A	A
	GCC	GCC	GCT	GCT	GCT	GCT	GCT
2214	P	P	P	P	P	P	P
	CCT	CCT	CCC	CCC	CCC	CCC	CCC
2217	A	A	A	A	A	A	A
	GCC	GCC	GCT	GCT	GCT	GCT	GCT
2226	A	A	A	A	A	A	A
	GCA	GCA	GCG	GCG	GCG	GCG	GCG
2229	F	F	F	F	F	F	F
	TTC	TTC	TTT	TTT	TTT	TTT	TTT
2242	S	S	S	S	S	S	S
	TCA	TCA	TCG	TCG	TCG	TCG	TCG
2246	V	V	V	V	V	V	V
	GTC	GTC	GTC	GTC	GTC	GTC	GTT
2258	R	R	R	R	R	R	R
	AGG	AGG	AGA	AGA	AGA	AGA	AGA
2262	L	L	L	L	L	L	L
	CTG	TTG	CTG	CTG	CTG	CTG	CTG
2264	L	L	L	L	L	L	L
	TTA	TTA	TTG	TTG	TTG	TTG	TTG
2270	L	L	L	L	L	L	L
	CTT	CTT	TTA	TTA	TTA	TTA	TTA
2277	D	D	D	D	D	D	D
	GAC	GAC	GAC	GAC	GAT	GAC	GAC
2281	R	R	R	R	R	R	R
	CGG	CGG	CGA	CGA	CGA	CGA	CGA
2293	N	N	N	N	N	N	N
	AAT	AAT	AAC	AAC	AAC	AAC	AAC
2296	K	K	K	K	K	K	K
	AAG	AAG	AAG	AAG	AAG	AAA	AAG
2300	P	P	P	P	P	P	P
	CCA	CCA	CCA	CCA	CCG	CCG	CCG
2305	L	L	L	L	L	L	L
	TTG	TTG	TTG	TTG	TTG	TTG	TTA
2309	F	F	F	F	F	F	F
	TTC	TTC	TTC	TTC	TTC	TTC	TTT
2316	F	F	F	F	F	F	F
	TTC	TTC	TTT	TTT	TTT	TTT	TTT
2323	I	I	I	I	I	I	I
	ATT	ATT	ATC	ATC	ATT	ATT	ATT
2327	N	N	N	N	N	N	N
	AAT	AAT	AAC	AAC	AAC	AAC	AAC
2328	F	F	F	F	F	F	F
	TTT	TTT	TTC	TTC	TTC	TTC	TTC
2330	I	I	I	I	I	I	I
	ATA	ATA	ATT	ATT	ATA	ATA	ATA
2349	K	K	K	K	K	K	K
	AAA	AAA	AAA	AAA	AAA	AAA	AAG
2353	H	H	H	H	H	H	H
	CAT	CAT	CAC	CAC	CAT	CAT	CAT
2362	Y	Y	Y	Y	Y	Y	Y
	TAT	TAT	TAC	TAC	TAT	TAT	TAT
2367	L	L	L	L	L	L	L
	CTG	CTG	CTG	CTG	TTG	TTG	TTG
2374	C	C	C	C	C	C	C
	TGT	TGT	TGT	TGT	TGC	TGC	TGC
2375	V	V	V	V	V	V	V
	GTG	GTG	GTT	GTT	GTG	GTG	GTG
2377	N	N	N	N	N	N	N
	AAT	AAT	AAC	AAC	AAT	AAT	AAT
2378	I	I	I	I	I	I	I
	ATT	ATT	ATC	ATC	ATC	ATC	ATC
2383	E	E	E	E	E	E	E
	GAG	GAG	GAA	GAA	GAA	GAA	GAA
2386	D	D	D	D	D	D	D
	GAC	GAC	GAT	GAT	GAT	GAT	GAC
2389	G	G	G	G	G	G	G
	GGA	GGA	GGG	GGG	GGG	GGG	GGG
2392	R	R	R	R	R	R	R
	CGG	CGG	CGA	CGA	CGG	CGG	CGG
2411	L	L	L	L	L	L	L
	CTG	CTG	CTG	CTG	CTA	CTA	CTA
2423	V	V	V	V	V	V	V
	GTG	GTG	GTC	GTC	GTG	GTG	GTG
2426	A	A	A	A	A	A	A
	GCT	GCT	GCC	GCC	GCT	GCT	GCT
2429	S	S	S	S	S	S	S
	TCT	TCT	TCC	TCC	TCT	TCT	TCT
2432	G	G	G	G	G	G	G
	GGT	GGT	GGC	GGC	GGT	GGT	GGT
2434	A	A	A	A	A	A	A
	GCC	GCC	GCT	GCT	GCC	GCC	GCC
2441	S	S	S	S	S	S	S
	TCA	TCA	TCG	TCG	TCA	TCA	TCA
2445	I	I	I	I	I	I	I
	ATC	ATC	ATC	ATC	ATT	ATT	ATT
2446	D	D	D	D	D	D	D
	GAT	GAT	GAC	GAC	GAC	GAC	GAC
2447	V	V	V	V	V	V	V
	GTG	GTG	GTG	GTG	GTG	GTG	GTA
2467	Q	Q	Q	Q	Q	Q	Q
	CAG	CAG	CAA	CAA	CAA	CAA	CAA
2480	D	D	D	D	D	D	D
	GAT	GAT	GAT	GAT	GAT	GAT	GAC
2484	H	H	H	H	H	H	H
	CAT	CAT	CAC	CAC	CAT	CAT	CAT
2491	Q	Q	Q	Q	Q	Q	Q
	CAG	CAG	CAG	CAG	CAA	CAA	CAA
2507	P	P	P	P	P	P	P
	CCA	CCA	CCA	CCA	CCG	CCG	CCG
2510	L	L	L	L	L	L	L
	TTG	TTG	TTG	TTG	TTA	TTA	TTA
2521	N	N	N	N	N	N	N
	AAC	AAC	AAC	AAC	AAT	AAT	AAT
2528	V	V	V	V	V	V	V
	GTC	GTC	GTC	GTC	GTT	GTT	GTT
2532	G	G	G	G	G	G	G
	GGT	GGT	GGC	GGC	GGT	GGT	GGT
2551	E	E	E	E	E	E	E
	GAG	GAG	GAG	GAG	GAA	GAA	GAA
2553	V	V	V	V	V	V	V
	GTA	GTA	GTA	GTA	GTA	GTA	GTG
2557	T	T	T	T	T	T	T
	ACC	ACC	ACT	ACT	ACT	ACT	ACT
2558	V	V	V	V	V	V	V
	GTT	GTT	GTT	GTT	GTC	GTC	GTC
2566	D	D	D	D	D	D	D
	GAT	GAT	GAT	GAT	GAC	GAC	GAC
2578	V	V	V	V	V	V	V
	GTT	GTT	GTT	GTT	GTC	GTC	GTC
2585	P	P	P	P	P	P	P
	CCG	CCA	CCG	CCG	CCG	CCG	CCG
2586	L	L	L	L	L	L	L
	TTA	TTA	TTA	TTA	TTA	TTG	TTG
2606	G	G	G	G	G	G	G
	GGA	GGG	GGG	GGG	GGG	GGG	GGG
2608	K	K	K	K	K	K	K
	AAA	AAA	AAA	AAA	AAA	AAA	AAG
2627	G	G	G	G	G	G	G
	GGT	GGT	GGT	GGT	GGC	GGT	GGT
2630	K	K	K	K	K	K	K
	AAA	AAA	AAA	AAA	AAA	AAA	AAG
2633	L	L	L	L	L	L	L
	TTA	TTA	TTA	TTA	CTA	TTA	TTA
2634	S	S	S	S	S	S	S
	TCA	TCA	TCG	TCG	TCA	TCA	TCA
2635	I	I	I	I	I	I	I
	ATC	ATC	ATC	ATC	ATT	ATT	ATT
2636	C	C	C	C	C	C	C
	TGT	TGT	TGC	TGC	TGC	TGC	TGC
2648	T	T	T	T	T	T	T
	ACC	ACC	ACC	ACC	ACT	ACT	ACT
2650	F	F	F	F	F	F	F
	TTC	TTC	TTC	TTC	TTT	TTT	TTT
2668	G	G	G	G	G	G	G
	GGA	GGA	GGG	GGG	GGG	GGG	GGG
2670	T	T	T	T	T	T	T
	ACA	ACA	ACG	ACG	ACA	ACA	ACA
2671	R	R	R	R	R	R	R
	CGT	CGT	CGT	CGT	CGT	CGC	CGC
2684	F	F	F	F	F	F	F
	TTT	TTT	TTC	TTC	TTC	TTC	TTC
2700	L	L	L	L	L	L	L
	TTG	TTG	CTG	CTG	CTG	CTG	CTG
2706	I	I	I	I	I	I	I
	ATC	ATC	ATC	ATC	ATC	ATT	ATC
2709	N	N	N	N	N	N	N
	AAT	AAT	AAC	AAC	AAC	AAC	AAC
2710	V	V	V	V	V	V	V
	GTT	GTT	GTC	GTC	GTC	GTC	GTC
2725	Y	Y	Y	Y	Y	Y	Y
	TAC	TAC	TAT	TAT	TAT	TAT	TAC
2738	G	G	G	G	G	G	G
	GGT	GGT	GGC	GGC	GGC	GGC	GGC
2739	P	P	P	P	P	P	P
	CCA	CCA	CCG	CCG	CCG	CCG	CCA
2762	N	N	N	N	N	N	N
	AAC	AAC	AAT	AAT	AAT	AAT	AAC
2772	V	V	V	V	V	V	V
	GTA	GTA	GTA	GTA	GTG	GTA	GTG
2778	V	V	V	V	V	V	V
	GTT	GTT	GTG	GTG	GTG	GTG	GTG
2785	L	L	L	L	L	L	L
	TTG	TTG	TTG	TTG	TTG	TTG	CTG
2795	I	I	I	I	I	I	I
	ATT	ATC	ATC	ATC	ATC	ATC	ATC
2814	L	L	L	L	L	L	L
	CTC	CTC	CTT	CTT	CTT	CTT	CTT
2825	N	N	N	N	N	N	N
	AAT	AAT	AAC	AAC	AAC	AAC	AAC
2826	F	F	F	F	F	F	F
	TTT	TTT	TTC	TTC	TTC	TTC	TTC
2847	S	S	S	S	S	S	S
	AGT	AGT	AGT	AGT	AGC	AGC	AGT
2855	N	N	N	N	N	N	N
	AAC	AAC	AAT	AAT	AAT	AAT	AAC
2859	L	L	L	L	L	L	L
	TTG	TTG	TTA	TTA	TTA	TTA	TTG
2861	L	L	L	L	L	L	L
	CTA	CTA	TTA	TTA	TTA	TTA	TTA
2876	S	S	S	S	S	S	S
	AGT	AGT	AGT	AGT	AGT	AGT	AGC
2884	S	S	S	S	S	S	S
	TCG	TCG	TCA	TCA	TCA	TCA	TCA
2918	V	V	V	V	V	V	V
	GTT	GTT	GTC	GTC	GTC	GTC	GTC
2923	R	R	R	R	R	R	R
	CGA	CGA	CGT	CGT	CGT	CGT	CGT
2939	C	C	C	C	C	C	C
	TGT	TGT	TGT	TGT	TGT	TGT	TGC

## Sheet: Table_S2__non-syn (127 total)
position	MT753155.1	MN938851.1	LdIV1_JGS	LdIV1_ZY	LdIV1_NJ	LdIV1_CT	KJ629170.1		Table S2: Polyprotein non-synonymous substitutions
48	V	V	V	V	V	V	L
	GTG	GTG	GTA	GTA	GTA	GTA	TTA
51	I	I	I	I	I	I	N
	ATT	ATT	ATT	ATT	ATT	ATT	AAT
61	Y	Y	Y	Y	Y	Y	X
	TAT	TAT	TAT	TAT	TAT	TAT	TWT
62	I	I	L	L	L	L	F
	ATT	ATT	CTT	CTT	CTT	CTT	TTT
78	R	R	Q	Q	Q	Q	Q
	CGA	CGA	CAA	CAA	CAA	CAA	CAA
94	S	S	S	S	S	S	G
	AGT	AGT	AGC	AGC	AGC	AGC	GGC
107	H	H	H	H	H	H	X
	CAT	CAT	CAT	CAT	CAT	CAT	YAC
112	N	N	N	N	S	S	S
	AAT	AAT	AAT	AAT	AGT	AGT	AGT
115	F	F	F	F	F	F	Y
	TTT	TTT	TTT	TTT	TTT	TTT	TAT
136	N	N	N	N	N	N	D
	AAT	AAT	AAT	AAT	AAT	AAT	GAT
141	H	H	H	H	Y	Y	Y
	CAT	CAT	CAT	CAT	TAT	TAT	TAT
159	K	K	R	R	R	R	R
	AAA	AAA	AGA	AGA	AGA	AGA	AGA
175	I	I	I	I	I	I	V
	ATA	ATA	ATA	ATA	ATA	ATA	GTA
177	K	K	R	R	R	R	R
	AAA	AAA	AGA	AGA	AGA	AGA	AGA
200	L	L	L	L	L	L	I
	TTA	TTA	TTA	TTA	TTA	TTA	ATA
201	E	E	Q	Q	E	E	E
	GAA	GAA	CAG	CAG	GAG	GAG	GAG
217	Q	Q	Q	Q	Q	Q	R
	CAA	CAA	CAA	CAA	CAA	CAA	CGA
218	N	N	K	K	K	K	K
	AAT	AAT	AAG	AAG	AAG	AAG	AAG
222	T	T	A	A	A	A	A
	ACA	ACA	GCA	GCA	GCA	GCA	GCA
241	I	I	I	I	I	I	L
	ATA	ATA	ATA	ATA	ATA	ATA	CTA
266	E	E	E	E	E	E	A
	GAA	GAA	GAA	GAA	GAA	GAA	GCA
292	D	D	D	D	D	D	G
	GAT	GAT	GAT	GAT	GAT	GAT	GGT
320	T	T	T	T	I	T	T
	ACT	ACT	ACT	ACT	ATT	ACT	ACT
366	R	R	R	R	R	R	K
	AGA	AGA	AGA	AGA	AGA	AGA	AAA
434	S	S	N	N	N	N	N
	AGT	AGT	AAT	AAT	AAT	AAT	AAT
535	N	N	S	S	S	S	S
	AAT	AAT	AGT	AGT	AGT	AGT	AGT
543	I	I	I	I	I	I	M
	ATA	ATA	ATA	ATA	ATA	ATA	ATG
589	I	I	I	I	I	I	V
	ATT	ATT	ATT	ATT	ATT	ATT	GTT
819	Y	Y	Y	Y	Y	Y	H
	TAC	TAC	TAT	TAT	TAT	TAT	CAT
824	I	I	I	I	I	I	V
	ATA	ATA	ATA	ATA	ATA	ATA	GTA
832	V	V	V	V	V	V	I
	GTA	GTA	GTA	GTA	GTA	GTA	ATA
840	N	N	N	N	N	N	S
	AAT	AAT	AAT	AAT	AAT	AAT	AGT
843	V	V	V	V	V	V	A
	GTT	GTT	GTT	GTT	GTT	GTT	GCT
848	T	T	S	S	S	S	S
	ACC	ACC	TCT	TCT	TCT	TCT	TCT
849	T	T	T	T	T	T	A
	ACA	ACA	ACA	ACA	ACA	ACA	GCA
853	Q	Q	Q	Q	Q	Q	L
	CAA	CAA	CAG	CAG	CAG	CAG	CTG
859	T	T	T	T	T	T	A
	ACT	ACT	ACT	ACT	ACT	ACT	GCT
862	E	E	E	E	E	E	D
	GAA	GAA	GAA	GAA	GAA	GAA	GAC
892	A	A	A	A	A	A	G
	GCA	GCA	GCA	GCA	GCA	GCA	GGA
894	I	I	I	I	I	I	L
	ATA	ATA	ATA	ATA	ATA	ATA	TTA
911	S	S	N	N	N	N	N
	AGC	AGC	AAC	AAC	AAC	AAT	AAC
921	V	V	V	V	V	V	A
	GTT	GTT	GTT	GTT	GTT	GTT	GCT
922	D	D	D	D	D	D	N
	GAT	GAT	GAT	GAT	GAT	GAT	AAT
923	T	T	S	S	T	T	T
	ACT	ACT	TCT	TCT	ACT	ACT	ACT
928	S	S	S	S	S	S	N
	AGT	AGT	AGT	AGT	AGT	AGT	AAT
929	R	R	R	R	R	R	K
	AGG	AGG	AGG	AGG	AGG	AGG	AAG
941	N	N	N	N	N	N	K
	AAT	AAT	AAT	AAT	AAT	AAT	AAG
952	I	I	M	M	M	M	M
	ATA	ATA	ATG	ATG	ATG	ATG	ATG
987	V	V	I	I	T	T	X
	GTA	GTA	ATA	ATA	ACA	ACA	AYA
989	T	T	T	T	T	T	M
	ACG	ACG	ACG	ACG	ACG	ACG	ATG
1051	S	S	S	S	S	S	R
	AGT	AGT	AGC	AGC	AGT	AGT	CGT
1215	T	T	A	A	T	T	T
	ACA	ACA	GCA	GCA	ACA	ACA	ACA
1216	E	E	D	D	D	D	D
	GAA	GAA	GAT	GAT	GAT	GAT	GAT
1259	A	A	A	A	A	A	S
	GCG	GCG	GCG	GCG	GCG	GCG	TCG
1264	L	L	L	L	L	L	I
	TTA	TTA	TTA	TTA	TTA	TTA	ATA
1300	S	S	L	L	S	S	S
	TCA	TCA	TTA	TTA	TCA	TCA	TCA
1304	K	K	K	K	K	K	Q
	AAG	AAG	AAA	AAA	AAG	AAG	CAG
1317	S	S	S	S	S	S	A
	TCT	TCT	TCT	TCT	TCT	TCT	GCT
1323	I	I	V	V	I	I	I
	ATA	ATA	GTA	GTA	ATA	ATA	ATA
1351	S	S	S	S	S	S	A
	TCT	TCT	TCT	TCT	TCT	TCT	GCT
1356	I	I	V	V	I	I	V
	ATT	ATT	GTC	GTC	ATT	ATT	GTT
1382	T	T	T	T	T	T	A
	ACC	ACC	ACC	ACC	ACC	ACC	GCC
1387	D	D	D	D	D	D	E
	GAT	GAT	GAT	GAT	GAT	GAT	GAA
1425	V	V	V	V	V	M	V
	GTG	GTG	GTG	GTG	GTG	ATG	GTG
1504	N	N	N	N	N	N	D
	AAT	AAT	AAT	AAT	AAT	AAT	GAT
1546	R	R	R	R	R	R	K
	AGG	AGG	AGG	AGG	AGG	AGG	AAG
1549	V	V	V	V	V	V	X
	GTA	GTA	GTA	GTA	GTA	GTA	RTA
1556	I	I	I	I	I	I	V
	ATC	ATC	ATC	ATC	ATT	ATT	GTT
1593	N	N	S	S	N	S	D
	AAT	AAT	AGT	AGT	AAT	AGT	GAT
1638	L	L	L	L	L	L	X
	CTT	CTT	CTT	CTT	CTT	CTT	MTT
1719	S	S	S	S	S	S	N
	AGT	AGT	AGT	AGT	AGT	AGT	AAT
1778	E	E	E	E	E	E	X
	GAG	GAA	GAG	GAG	GAG	GAG	KAG
1795	N	N	N	N	S	N	N
	AAT	AAT	AAT	AAT	AGT	AAT	AAT
1805	D	D	D	D	D	D	N
	GAT	GAT	GAT	GAT	GAT	GAT	AAT
1808	D	D	D	D	D	D	S
	GAT	GAT	GAT	GAT	GAT	GAT	AGT
1815	A	A	A	A	A	A	Q
	GCA	GCA	GCA	GCA	GCA	GCA	CAA
1818	E	E	E	E	E	E	K
	GAA	GAA	GAA	GAA	GAA	GAA	AAA
1819	G	G	G	G	G	G	F
	GGT	GGT	GGT	GGT	GGT	GGT	TTT
1821	V	V	V	V	V	V	I
	GTA	GTA	GTA	GTA	GTA	GTA	ATA
1822	N	N	N	N	N	N	D
	AAT	AAT	AAT	AAT	AAT	AAT	GAT
1830	M	M	M	M	M	M	T
	ATG	ATG	ATG	ATG	ATG	ATG	ACG
1834	K	K	K	K	K	K	Q
	AAA	AAA	AAA	AAA	AAA	AAA	CAA
1835	G	G	G	G	G	G	S
	GGC	GGC	GGT	GGT	GGT	GGT	AGT
1837	A	A	A	A	A	A	X
	GCA	GCA	GCA	GCA	GCA	GCA	GYA
1899	T	T	T	T	I	T	T
	ACA	ACA	ACG	ACG	ATA	ACA	ACA
1900	I	I	I	I	V	V	V
	ATT	ATT	ATT	ATT	GTT	GTT	GTT
1904	T	T	T	T	T	T	I
	ACT	ACT	ACT	ACT	ACT	ACT	ATT
1912	S	S	S	S	S	S	A
	TCC	TCC	TCC	TCC	TCC	TCC	GCC
1914	V	V	V	V	V	V	I
	GTT	GTT	GTT	GTT	GTT	GTT	ATT
1923	I	I	I	I	I	I	L
	ATA	ATA	ATA	ATA	ATA	ATA	CTA
1932	V	V	V	V	I	I	V
	GTG	GTG	GTA	GTA	ATA	ATA	GTA
1940	N	N	S	S	N	N	D
	AAT	AAT	TCT	TCT	AAT	AAT	GAT
1945	V	V	V	V	V	V	I
	GTG	GTG	GTG	GTG	GTG	GTG	ATT
1946	S	S	A	A	S	S	A
	TCA	TCA	GCA	GCA	TCA	TCA	GCA
1947	I	I	I	I	I	I	V
	ATT	ATT	ATT	ATT	ATT	ATT	GTT
1949	M	M	M	M	M	M	V
	ATG	ATG	ATG	ATG	ATG	ATG	GTG
1964	E	E	E	E	E	E	K
	GAG	GAG	GAA	GAA	GAG	GAG	AAG
1970	K	K	K	K	K	K	N
	AAA	AAA	AAA	AAA	AAA	AAA	AAC
1971	K	K	K	K	K	K	N
	AAG	AAG	AAG	AAG	AAG	AAG	AAT
2014	Q	Q	Q	Q	Q	Q	E
	CAA	CAA	CAA	CAA	CAA	CAA	GAA
2015	R	R	R	R	R	R	S
	CGT	CGT	CGT	CGT	CGT	CGT	AGT
2018	N	N	D	D	N	N	D
	AAT	AAT	GAT	GAT	AAT	AAT	GAT
2025	T	T	T	T	T	A	K
	ACT	ACT	ACT	ACT	ACT	GCT	AAG
2079	S	S	S	S	S	S	L
	TCG	TCG	TCG	TCG	TCA	TCA	TTA
2086	E	E	E	E	E	E	Q
	GAG	GAG	GAG	GAG	GAG	GAG	CAG
2100	N	N	D	D	N	N	D
	AAT	AAT	GAT	GAT	AAT	AAT	GAT
2165	M	M	L	L	L	L	L
	ATG	ATG	TTG	TTG	TTG	TTG	TTG
2186	F	F	L	L	F	F	F
	TTT	TTT	TTA	TTA	TTT	TTT	TTT
2225	S	S	S	S	S	S	G
	AGT	AGT	AGT	AGT	AGT	AGT	GGT
2250	M	V	V	V	V	V	V
	ATG	GTG	GTG	GTG	GTG	GTG	GTG
2254	L	L	M	M	M	M	M
	CTT	CTT	ATG	ATG	ATG	ATG	ATG
2313	I	I	I	I	I	I	V
	ATT	ATT	ATT	ATT	ATT	ATT	GTT
2321	K	K	K	K	K	K	Q
	AAA	AAA	AAA	AAA	AAA	AAA	CAA
2400	R	R	R	R	R	R	K
	AGA	AGA	AGA	AGA	AGA	AGA	AAA
2404	V	V	I	I	V	V	V
	GTA	GTA	ATA	ATA	GTA	GTA	GTA
2421	V	V	V	V	V	V	I
	GTT	GTT	GTT	GTT	GTT	GTT	ATT
2540	S	S	S	S	S	S	N
	AGT	AGT	AGT	AGT	AGT	AGT	AAT
2544	K	K	K	K	K	K	R
	AAA	AAA	AAA	AAA	AAA	AAA	AGA
2623	K	R	K	K	K	K	K
	AAA	AGA	AAA	AAA	AAA	AAA	AAA
2763	D	D	N	N	N	N	N
	GAT	GAT	AAC	AAC	AAC	AAC	AAC
2764	A	A	T	T	T	T	T
	GCT	GCT	ACT	ACT	ACT	ACT	ACT
2828	I	I	V	V	V	V	V
	ATA	ATA	GTA	GTA	GTA	GTA	GTA
2865	N	N	K	K	K	K	N
	AAT	AAT	AAA	AAA	AAA	AAA	AAT
2867	N	N	N	N	N	N	D
	AAT	AAT	AAT	AAT	AAT	AAT	GAT
2910	E	E	E	E	E	E	D
	GAA	GAA	GAA	GAA	GAA	GAA	GAC
2960	A	A	A	A	A	A	T
	GCG	GCG	GCG	GCG	GCG	GCG	ACG
2964	Q	Q	Q	Q	R	Q	Q
	CAA	CAA	CAA	CAA	CGA	CAA	CAA

## Sheet: Table_S3__indels (4 codons)
position	MT753155.1	MN938851.1	LdIV1_JGS	LdIV1_ZY	LdIV1_NJ	LdIV1_CT	KJ629170.1		Table S3: Polyprotein indels
1941	T	T	-	-	T	T	-
	ACT	ACT	---	---	ACT	ACT	---
1942	S	S	-	-	S	S	-
	TCT	TCT	---	---	TCT	TCT	---
1943	I	I	I	I	I	I	-
	ATT	ATT	ATT	ATT	ATT	ATT	---
1944	P	P	P	P	P	P	-
	CCA	CCA	CCA	CCA	CCA	CCA	---
