# Supplementary material for: Lymantria Dispar Iflavirus 1 RNA Comprises a Large Proportion of RNA in Adult L. dispar Moths
Source: Insects. 2023 May 15;14(5):466. doi: 10.3390/insects14050466 (PMC10231084; doi:10.3390/insects14050466)
Supplement: Supplementary file 1 [file insects-14-00466-s001.zip › Table S4 revised.xlsx]

## Sheet: Table S4
Table S4. LdIV1 RNA read counts and percentage of total RNA
			mapping to cognate genome								mapping to exemplar, non-cognate genomes
			LdIV1_JGS		LdIV1_ZY		LdIV1_NJ		LdIV1_CT		NC_024497.1		MN938851.1		MT753155.1
		total reads	mapped as pairs	percentage	mapped as pairs	percentage	mapped as pairs	percentage	mapped as pairs	percentage	mapped as pairs	percentage	mapped as pairs	percentage	mapped as pairs	percentage
JGS	SRR17283405	57533550	39556996	68.75							37080280	64.45	38298388	66.57	38249520	66.48
	SRR17283406	51133282	29371284	57.44							27616414	54.01	28520034	55.78	28472326	55.68
	SRR17283407	61549284	29042386	47.19							27191870	44.18	28104602	45.66	28066490	45.6
	SRR17243375	63898450	31679430	49.58							29681398	46.45	30654518	47.97	30606192	47.9
	SRR17243376	68054938	22174396	32.58							20815624	30.59	21495016	31.58	21457586	31.53
	SRR17243377	68122606	30129186	44.23							28315674	41.57	29225630	42.9	29175818	42.83
ZY	SRR17509745	69409672			46550850	67.07					43574716	62.78	44946792	64.76	44889948	64.67
	SRR17509746	60038244			28266814	47.08					26453922	44.06	27311852	45.49	27280558	45.44
	SRR17972912	59685340			37648978	63.08					35357160	59.24	36391400	60.97	36378042	60.95
	SRR17283408	58620526			35726300	60.95					33932160	57.88	35017148	59.74	34975494	59.66
	SRR17283409	61289188			34325472	56.01					32292204	52.69	33393148	54.48	33346610	54.41
	SRR17283410	62657516			31763976	50.69					29851252	47.64	30808270	49.17	30773542	49.11
NJ	SRR17283411	53890232					6154902	11.42			6099314	11.32	5876074	10.9	5873768	10.9
	SRR17283412	51403812					9773924	19.01			9684012	18.84	9340928	18.17	9355080	18.2
	SRR17283413	58027720					10947226	18.87			10851036	18.7	10464858	18.03	10471862	18.05
	SRR17283414	48761854					21512644	44.12			21407796	43.9	21035998	43.14	21024208	43.12
	SRR17283415	56064450					14195258	25.32			14097430	25.15	13628384	24.31	13586924	24.23
	SRR17283416	60425418					8137862	13.47			8097390	13.4	7814880	12.93	7837458	12.97
CT	SRR17283417	58893202							5947748	10.1	5919790	10.05	5675522	9.64	5668292	9.62
	SRR17283418	54865630							1007574	1.84	1002590	1.83	959562	1.75	959178	1.75
	SRR17283419	52515068							6777186	12.91	6748644	12.85	6480804	12.34	6473602	12.33
	SRR17283420	50119160							17885348	35.69	17822274	35.56	17397586	34.71	17385532	34.69
	SRR17283421	47214738							3892544	8.24	3871602	8.2	3714114	7.87	3711564	7.86
	SRR17283422	57234102							16111946	28.15	16034526	28.02	15541744	27.15	15518564	27.11
Note: "total reads" is twice the number of paired reads, and "mapped as pairs" is twice the number of paired reads properly mapped to the genome.
